# Supplementary material for: Disrupting biological sensors of force promotes tissue regeneration in large organisms
Source: Nat Commun. 2021 Sep 6;12:5256. doi: 10.1038/s41467-021-25410-z (PMC8421385; doi:10.1038/s41467-021-25410-z)
Supplement: Supplementary file 3 — Source Data [file 41467_2021_25410_MOESM3_ESM.zip]

Archive with 5 entries (4 files):
- Source Data/
- Source Data/WesternBlot_Raws_withLadders.tiff
- __MACOSX/Source Data/._WesternBlot_Raws_withLadders.tiff
- Source Data/Source Data.xlsx
- __MACOSX/Source Data/._Source Data.xlsx
