# Supplementary material for: Disrupting biological sensors of force promotes tissue regeneration in large organisms
Source: Nat Commun. 2021 Sep 6;12:5256. doi: 10.1038/s41467-021-25410-z (PMC8421385; doi:10.1038/s41467-021-25410-z)
Supplement: Supplementary file 3 — Source Data [file 41467_2021_25410_MOESM3_ESM.zip › Source Data/Source Data.xlsx]

## Sheet: Figure 1
Figure 1e
Days	Wounded							Hydrogel							H+FAKI
0	100	100	100	100	100	100	100	100	100	100	100	100	100	100	100	100	100	100	100	100	100
7	78.0388	61.5473	82.0521	62.9142	78.2414	78.4729	83.0553	92.1429	59.9929	82.7366	56.3489	61.8868	58.226	74.7118	72.74	63.1376	70.0928	57.3435	64.4119	62.3435	55.3548
9	57.3826	41.7026	62.3993	37.0099	52.931	67.5412	83.0553	52.8125	36.2309	40.1961	23.0799	46.8679	38.8999	37.7227	38.0708	35.748	47.3702	8.22632	25.6355	38.6852	22.4769
11	20.3952	24.7627	42.5604	23.6529	44.9655	57.5177	42.3945	46.8304	22.1233	24.2967	35.1602	36.3396	14.3211	25.6724	0	2.27175	20.0756	0.802568	9.78027	23.2558	11.591
14	13.4228	13.3448	23.7136	16.9997	16.8966	30.4406	25.1554	24.6429	14.3926	12.873	2.50868	11.1698	2.97324	6.98568	0	0	5.7408	0	0.301594	0	0.837373
17	1.49142	3.73886	10.3224	14.7989	9.75862	23.108	9.15931	7.58929	0.641254	2.25916	0	4.30189	4.75719	3.35313	0	0	0	0	0	0	0
21	0	1.5243	5.0527	4.88237	0.896552	5.7854	5.07033	3.66071	0.926256	0	0	1.24528	2.72547	3.77227	0	0	0	0	0	0	0
25	0	0	0	0	0	0	0	0	0	0	0	0	0	0	0	0	0	0	0	0	0
Figure 1e			Figure 1f
Days to wound closure			VAS
W	W_H	W_HF	W	W_H	W_HF
21	23	11	100	97.5	51.6667
25	25	14	100	87.3786	65.0485
25	25	14	100	96.5217	63.4783
25	25	14	100	94.1667	55
25	25	17
25	25	17
25	25	17
Figure 1g		Figure 1g
Deformation		Elasticity
W	W_HF	W	W_HF
0.075	0.156	0.7217	0.8847
0.017	0.084	0.7589	1
0.055	0.102	0.807	0.9948
0.103	0.116	0.7868	0.91915
0.041	0.052	1	1
Figure 1h		Figure 1h				Figure 1h
Trichrome		Hair Follicles				Glands
W	W_HF	W	W_H	W_HF	UW	W	W_H	W_HF	UW
788.192	268.606	0	2	3	6	0	2	3	6
588.423	366.743	0	0	4	4	0	2	4	15
1157.36	325.06	1	0	4	6	0	0	10	10
		2		1		1		9
		0		2		0		7
				3				4
				2				5
Figure 1i		Figure 1j
Perilipin A		aSMA
W	W_HF	W	W_HF
0.116732	229.949	3580.35	387.794
0	49.5405	2180.77	575.393
0.651967	223.201	1594.46	937.242

## Sheet: Figure 2
Figure 2b
Angle Kurtosis				Box Density				MatFiber Alignment				FeatNum				Fiber Length
W	W_H	W_HF	UW	W	W_H	W_HF	UW	W	W_H	W_HF	UW	W	W_H	W_HF	UW	W	W_H	W_HF	UW
0.85	0.93	0.8	-0.36	37.91	37.578	29.3354	27.9149	0.66908	0.92128	0.42736	0.1856	1052	816	1096	1230	66.6	89.9	62.4	62.1
0.87	0.92	0.72	0.66	36.6157	36.525	27.777	30.9097	0.68022	0.88506	0.26936	0.27749	1072	885	1137	1230	68.2	85	63.3	55.1
0.83	0.91	0.41	0.72	38.1009	38.0245	34.2124	35.5618	0.63636	0.90088	0.26457	0.19126	1103	806	1105	1215	68.2	99.5	61.5	58.8
0.88	0.84	0.22	0.61	38.6605	32.7406	26.9043	31.2961	0.90809	0.81565	0.15564	0.05443	805	964	1156	1215	99.4	77.9	59.1	59.1
0.88	0.87	0.65	0.67	35.8098	35.3697	25.4657	29.506	0.8096	0.77974	0.27934	0.08804	900	1058	1175	1221	84	70.4	60.6	61.25
0.87	0.9	0.8	0.6325	35.5702	38.3414	31.7867	30.435	0.85991	0.78836	0.42668	0.40026	834	979	1086	1234.25	90.9	75.4	65.5
0.85	0.91	-0.17		32.1379	42.1138	27.3927		0.77225	0.8352	0.28007		1180	1235	1206		63.1	68.8	56.8
0.84	0.9			30.73	41.6507			0.61506	0.71568			1148	1220			66.7	63.8
0.88	0.91			33.5852	36.0092			0.74397	0.8363			1141	1135			67.9	67.8

## Sheet: Figure 3
Figure 3c			Figure 3d			Figure 3e			Figure 3f				Figure 3g
Strain			aSMA			Alignment			Collagen Remodeling				YAP expression
NS	S	S+FAKI	NS	S	S+FAKI	NS	S	S+FAKI	Control loaded	FAKI loaded	Control unloaded	FAKI unloaded	Control loaded	FAKI loaded	Control unloaded	FAKI unloaded
0.012	0.085	0.11	15.4393	48.8137	11.0738	0.1163	0.5293	0.3895	1.04559	1.00381	0.238805	0.717108	45.5009	0.544262	24.0667	1.38
0.014	0.09	0.13	40.0769	57.5311	41.8064	0.2	0.55	0.3053	1.00505	1.04559	0.247979	0.761795	31.6799	12.4838	9.04762	4.84298
0.01	0.1	0.09	36.901	109.767	10.838	0.07389	0.5208	0.3831	1.01043	0.997029	0.203897	0.802495	71.7778	28.4651
0.003	0.12	0.1	12.0233	65.1042	40.9492	0.1401	0.5629	0.3082	1.08797	0.98351	0.319635	0.642748	95.3271	25.8889
	0.11	0.12		38.2624	33.7303	0.1906	0.594	0.4741			0.305133	0.730057	75.9043	41.8021
											0.301275	0.678052

## Sheet: Figure 6
Figure 6b	Immunofluorescent Staining
YAP		EGR1		MMP1		MFGE8
W	W_HF	W	W_HF	W	W_HF	W	W_HF
514.757	83.6443	3.85788	19.4941	3.32391	52.9515	61.6094	66.2417
346.517	84.4149	1.5145	53.7	20.5305	39.5028	49.4932	465.785
399.069	112.976	8.12733	19.6267	11.0887	8.29246	4.54408	239.383
		18.9516		0		106.873
Figure 6d	Western Blot
YAP		EGR1		MMP1		MFGE8
S	S+FAKI	S	S+FAKI	S	S+FAKI	S	S+FAKI
1	0.556837	1	14.9693	1	2.29507	1	2.39839
0.958796	0.732496	0.252608	14.8212	0.949647	2.57483	1.04769	1.98075
1	0.361762			0.996998	2.16678	1	1.54196
1.05221	0.916515			1.15471	1.28312	1.02756	1.2858
						2.46472	4.63341
						2.30254	3.00288

## Sheet: Supplementary Fig 2
Supplementary Figure 2
Width				Straight				Angle				CurveAlign-Alignment				CurveAlign-Feature Number
W	W_H	W_HF	UW	W	W_H	W_HF	UW	W	W_H	W_HF	UW	W	W_H	W_HF	UW	W	W_H	W_HF	UW
7.1	7.4	7.3	6.8	0.93	0.94	0.93	0.92	99.2	102.8	89.1	101.9	0.89	0.98	0.65	0.29	1822	2443	1795	1528
7.1	7.2	7.3	6	0.93	0.94	0.93	0.92	97.4	101.7	85.2	85.6	0.93	0.98	0.48	0.3	2035	2505	1704	1595
7	7.3	7.6	6.8	0.93	0.95	0.93	0.92	102	109.9	83.8	89	0.93	0.98	0.35	0.26	1833	2737	1897	1666
7.1	7.5	7.3	6.9	0.94	0.94	0.93	0.93	109.1	110.9	76.3	84.7	0.97	0.94	0.21	0.36	2480	2259	1546	1655
7.3	7.1	7.2	7.325	0.94	0.93	0.93	0.925	101.7	101.1	95.6	85.375	0.95	0.94	0.54	0.64	2045	2294	1722	1664
7.3	7	7		0.94	0.94	0.93		107.2	102.4	101		0.97	0.97	0.75	0.32	2178	2153	1711	2078
7.2	6.4	7.1		0.92	0.94	0.93		105.5	108.8	80.1		0.94	0.97	0.25		2248	2487	1930
7.4	6.8			0.93	0.93			100.5	105.5			0.86	0.95			2022	2668
7.2	6.9			0.93	0.93			103.9	103.7			0.93	0.97			2266	2509
Fiber Abs Angle				Dist to nearest fiber				Mean nearest dist				Std nearest dist				Alignment of nearest fibers
W	W_H	W_HF	UW	W	W_H	W_HF	UW	W	W_H	W_HF	UW	W	W_H	W_HF	UW	W	W_H	W_HF	UW
99.9133	96.7208	88.1736	110.413	34.1502	32.5161	35.9481	35.6281	21.9353	21.3652	22.9685	22.7622	9.27101	8.51996	9.88359	9.78635	0.938836	0.987417	0.834519	0.781475
101.343	97.8075	83.3173	96.1896	33.6517	32.5755	36.8975	34.8651	22.0055	21.4641	23.6236	22.3777	8.89207	8.51651	10.1037	9.44688	0.953998	0.984336	0.812779	0.798222
105.063	102.093	74.5043	72.7555	34.8441	32.0106	35.1942	32.6715	22.5267	21.2449	22.6897	21.195	9.39989	8.25336	9.5212	8.64158	0.960979	0.985469	0.78504	0.813157
102.403	106.671	56.0691	85.3008	32.4689	33.4855	37.7095	33.6874	21.3351	21.9266	23.6384	21.6408	8.47988	8.80698	10.608	9.07315	0.986417	0.960085	0.737955	0.784635
101.655	98.3548	88.2467	86.9395	34.095	33.0132	37.8132	36.7564	22.0798	21.6965	23.9279	23.1336	9.15514	8.6584	10.5256	10.2522	0.971372	0.961438	0.809155	0.807152
101.242	100.947	93.1089	76.1202	33.1991	33.6133	36.7137	35.0283	21.6708	21.8401	23.3094	22.7178	8.83589	8.96214	10.197	9.37683	0.982799	0.979205	0.904865	0.760735
102.967	106.087	66.4009		33.975	31.5483	36.9792		22.2564	20.9298	23.7389		8.95638	8.08306	10.0916		0.961707	0.982551	0.713636
100.338	101.98			34.9437	31.2563			22.7069	20.8137			9.34666	7.95352			0.931422	0.967273
102.1	99.2527			33.2802	32.5077			21.8481	21.3415			8.73416	8.52245			0.947222	0.976689
Mean of nearest fibers				Std of nearest fibers				Box alignment				Angle median				Angle Variance
W	W_H	W_HF	UW	W	W_H	W_HF	UW	W	W_H	W_HF	UW	W	W_H	W_HF	UW	W	W_H	W_HF	UW
0.962678	0.991036	0.910435	0.878471	0.032388	0.00548054	0.0770771	0.0986081	0.949974	0.985474	0.807352	0.725728	103.13	97.03	98.95	108.08	0.11	0.02	0.35	0.71
0.968932	0.988812	0.887752	0.889482	0.0242977	0.00722567	0.0912863	0.0905147	0.964327	0.982262	0.795553	0.728903	105.67	97.97	100.85	71.72	0.07	0.02	0.52	0.7
0.975078	0.990094	0.870031	0.904209	0.0197674	0.00637025	0.0967603	0.0852565	0.98385	0.982986	0.744801	0.720192	102.33	102.02	94.86	98.95	0.07	0.02	0.65	0.74
0.991575	0.974815	0.847055	0.875707	0.00592988	0.0183716	0.121626	0.0986769	0.968919	0.954082	0.706703	0.730192	102.19	107.19	27.72	104.06	0.03	0.06	0.79	0.64
0.983507	0.972935	0.887016	0.899993	0.0133231	0.0193726	0.0874925	0.0917078	0.980568	0.954345	0.787709	0.791987	101.03	98.44	100.31	97.97	0.05	0.06	0.46	0.36
0.988574	0.9853	0.946072	0.860423	0.00753209	0.00943635	0.0466059	0.109274	0.954724	0.979107	0.913762	0.696173	104.06	101.03	99.14	98.4	0.03	0.03	0.25	0.68
0.97316	0.988237	0.814673		0.0188562	0.0081121	0.127692		0.92737	0.981271	0.670932		104.06	105.94	86.48		0.06	0.03	0.75
0.957301	0.977781			0.0336604	0.0167405			0.942103	0.965072			104.06	104.06			0.14	0.05
0.965454	0.984577			0.0263487	0.0109388				0.97416				98.79			0.07	0.03
Angle skewness				Red pixels				Yellow pixels				Green pixels
W	W_H	W_HF	UW	W	W_H	W_HF	UW	W	W_H	W_HF	UW	W	W_H	W_HF	UW
0	0	0.19	-0.24	256904	363894	224442	177512	99363	153660	118862	111357	65595	94775	84881	70449
0.01	0	0.25	0.12	294448	370534	205695	185574	121350	159175	123065	104292	93026	98230	83788	68443
0.01	0	0.55	0.35	265497	415564	215145	198619	108914	176308	134935	101449	80925	110422	85090	68390
-0.01	-0.01	-0.61	-0.02	370757	325990	162390	189962	148476	154336	118200	110308	83734	98485	78839	73548
0.01	0.01	0.11	0.29	301756	332435	194956	198990	126608	147054	134231	110234	101171	94578	93239	78378
-0.01	0	0.04	0.315	319287	317977	227291	220091	134106	132308	112102	162470	93657	82752	74513	111258
0	0	0.62		323884	372166	179819		151919	144787	167977		96179	88626	114616
-0.01	0			281124	390161			142362	166740				100727
0.01	0			323698	368298			147557	158939				100619

## Sheet: Supplementary Fig 9
Supplementary Figure 9			Immunofluorescent Staining
YAP		EGR1		MMP1		MFGE8
W	W_HF	W	W_HF	W	W_HF	W	W_HF
371.22	35.7727	1.4883	1.90633	5.17655	28.8076	38.4576	36.9156
70.4844	16.2928	0.576893	25.6643	26.0856	23.8217	7.08145	9.64189
156.119	217.99	1.86241	8.14774	110.904	25.0956	161.756	39.3892
165.382	23.9589	1.15413	5.20666	92.7491	52.6978	10.5119	181.284
117.964	43.1299	6.82731	26.6065	35.9458	76.7819	242.64	60.9537
140.371		0.980548		42.0857		27.0881
72.4431		2.62379		5.82362		17.8211

## Sheet: Supplementary Fig 10
Supplementary Figure 10a			qPCR
YAP		EGR1		MMP1		MFGE8		AKT1
S	S+FAKI	S	S+FAKI	S	S+FAKI	S	S+FAKI	S	S+FAKI
1.19312	0.259093	1.88691	5.28008	1.2276	3.27386	1.16593	0.566244	1.03195	0.655739
0.838137	0.46856	0.529968	7.85364	0.814596	5.8572	0.857685	1.20762	0.969042	0.889114
0.887688	0.317542	0.929686	1.1908	1.03042	2.74528	0.95628	1.25705	1.17708	0.870795
1.12652	0.421387	1.07563	0.950282	0.970476	1.54204	1.04572	1.80241	0.849559	1.3545
0.786376	0.879356	0.555422	8.83742	0.659378	3.13821	0.764651	1.44857	0.51174	1.3352
1.27166		1.80043	6.71483	1.51658	4.8756	1.30779	1.52014	1.95412	1.27049
Supplementary Figure 10b			qPCR
EGR1		COL3A1		POSTN
S+sc	S+YAP siRNA	S+sc	S+YAP siRNA	S+sc	S+YAP siRNA
1.04995	2.31789	0.742981	0.678866	0.676612	0.67736
0.874689	1.85651	1.06642	0.646147	1.17466	0.644163
1.08888	4.36992	1.2621	0.8054	1.25819	0.70278
Supplementary Figure 10c			qPCR
YAP1		COL3A1
S+FAKI+sc	S+FAKI+EGR1 siRNA	S+FAKI+sc	S+FAKI+EGR1 siRNA
0.205774	0.260544	0.029023	0.121614
0.120495	0.275089	0.014869	0.0690506
0.190529	0.275289	0.03783	0.094687
